# Supplementary material for: Machine Learning Quantification of Intraepithelial Tumor-Infiltrating Lymphocytes as a Significant Prognostic Factor in High-Grade Serous Ovarian Carcinomas
Source: Int J Mol Sci. 2023 Nov 7;24(22):16060. doi: 10.3390/ijms242216060 (PMC10671555; doi:10.3390/ijms242216060)
Supplement: Supplementary file 1 [file ijms-24-16060-s001.zip]

Archive with 1 entries (1 files):
- ijms-2685419-supplementary.pdf
